# Supplementary material for: Using Best–Worst Scaling Survey to Investigate the Relative Importance of Attributes Associated with Public Hospital Outpatient Appointments
Source: Patient. 2025 Feb 26;18(3):237–47. doi: 10.1007/s40271-025-00732-y (PMC11985688; doi:10.1007/s40271-025-00732-y)
Supplement: Supplementary file 1 — Supplementary file1 (XLSX 33 kb) [file 40271_2025_732_MOESM1_ESM.xlsx]

## Sheet: Sheet1
Title	Authors	Year	Study design	Level of evidence	Country	AH discipline	AH Exp	Medical discipline	Subst Model	Body Site / Health condition	Sample size	Pt pref	Impact on wait list	Impact on wait time	Outcome	Impact on outcome	Pt pref for wait time
Orthopaedic triage: cost effectiveness, diagnostic/surgical and management rates.	D Burn, E Beeson	2014	Observational case series	IV	England	PT	Ext scope	Ortho	Ext scope PT in community setting, GPs refer directly to ESP	Cervical spine, shoulder elbow, wrist,	273	NS	Not clear, surgeon demand may be stimuated	NS	Clinical & patient outcomes, Cost	Overall cost summary was a savings of 27.3%	NS
The introduction of practitioner-led hand clinics in South Manchester.	F Peck, S Kennedy, L McKirdy	2001	Cross sectional case series	IV	England	OT, PT, nurse	Senior OT upgraded to clinical specialist	Plastic surgery hands	Identified Pts sent to OT	Hand	649	No preference for medical specialist instead of OT.	Reduced number patients waiting for specialist.	Wait time reduced by 60%	Wait time, N requiring med intn, N attending consultant, N referred to OT, DNA, Pt satisfaction.	Reduction in wait time, written and verbal complaints. Discharge letters dispatched sooner. Clerical staff didn't have to work more	NS
Allied health primary contact services: results of a 2-year follow-up study of clinical effectiveness, safety, wait times and impact on medical specialist out-patient waitlists.	M Stute, N Moretto, R Waters, M Raymer, S Sam, M Bhagwat, M Banks, T Comans, P Buttrum	2021	Prospective observational	IV	Australia	Various: Diet, Pod, OT, PT, Aud, SP.	Exp scope	Various: Ortho, Neuro and Neurosurg, Urogyn, ENT, Plastic surg	Various	Various	10634		5871 removed from wait list	NS	global rating of change GROC, adverse events, safety, wait times,impact on waitlist	GROC 69% reported meaningful improvement, 12 unrelated adverse events, 55% removed from wait list	NS
Orthopaedic podiatry triage: process outcomes of a skill mix initiative.	L Homeming, P Kuipers, A Nihal	2012	Multi-site audit	V	Australia	Pod	NS	Ortho	Pod assesses, treats and discharges.	Foot, ankle	255	NS	Wait list reduction	NS	Wait list reduction, higher conversion to surgery in surgeon waitlist.	Reduction of between 23.3% and 49.7% for cat 3 patients.	NS
Physiotherapist-led triage of patients with thoracic spine pain in a musculoskeletal assessment clinic: A service evaluation of activity and outcomes.	C Smyth, K Smart, M Fitzpatrick, A Caffrey, C McLoughlin, C Doody	2019	Evaluation	V	Ireland	PT	Specialist PT	Ortho, Rheum	Consultant screens all referrals, then directed to PT or consultant.	Thoracic spine	5143	NS	NS	NS	N and type of investigation requested	80% Pts managed independently by PT	NS
Easing the burden of joint replacement wait times: the Role of the advanced practice physiotherapist	A Aiken, M Harrison, M Atkinson, J Hope	2008	Prospective cohort with concurrent control	III-2	Canada	PT	NS	Ortho	NS	Hip, knee	38	NS	NS	NS	Diagnostic accuracy: need and urgency of surgery, WOMAC	100% agreement on need, 64% agreement on urgency, PT had lower agreement on WOMAC score	NS
A Physiotherapy Triage Service for Orthopaedic Surgery: An Effective Strategy for Reducing Wait Times.	C Napier, R McCormack, M Hunt, A Brooks-Hill	2013	Prospective case series	IV	Canada	PT	Experienced PT	Ortho	Eligible pts identified by consultant, seen by PT first	Knee, shoulder	45	NS	NS	NS	Diagnostic accuracy, surgical conversion rate, patient satisfaction	84.4% agreement on conversion, 45/45 Pt Satis or V. Satis with care, 44/45 satis or v satis with advise from PT	NS
A single group follow-up study of non-surgical patients seen by physiotherapists working in expanded roles in orthopaedic departments: recall of recommendations, change in exercise and self-efficacy.	C McKay, A Davis, N Mahomed, E Badley	2012	Pre-post case series	IV	Canada	PT	Adv practice PT	Ortho	Screened by researcher, assessed and treated by PT.	Hip, knee	73	NS	NS	NS	KOOS and HOOS, recall and use of strategies	Recall 12-72% of recommendations, continued use of strategies 3-76%	NS
Can an advanced audiology-led service reduce waiting times for paediatric ear nose and throat outpatient services?	M Pokorny, P Thorne, B Whitfield, A Lee, W Wilson	2021	Cohort study	III-2	Australia	Aud	Adv practice audiologist	ENT	Consultants triage, children first seen by Adv Audiol independent of ENT	Ear	ENT=44, AA=76,	NS	NS	Wait time for Adv Audiol 321 days less than ENT	Attendance rate, wait time	78.9% pts attended first AA appt, 61.4% pts attended first ENT	NS
Effects on health and process outcomes of physiotherapist-led orthopaedic triage for patients with musculoskeletal disorders: a systematic review of comparative studies.	K Samsson, K Grimmer, M Larsson, J Morris, S Bernhardsson	2020	Systematic review	I	Sweden	PT	Adv practice PT	Ortho	AH substitution for consultant	Musculo-skeletal	1178	NS	NS	Inconclusive	Pain, disability, health state, psych status and HRQoL, PREM, surg conversion rate,	PTs make similar diagnosis, treatment and investigation decisions	NS
Impacts of advanced physiotherapy: A narrative literature review.	A Williams, G Stotter, C Hefford, J Warren, B Darlow	2019	Narrative literature review	V	New Zealand	PT	Adv practice PT	Ortho and Rheum	Various	Various	Various	NS	NS	Reduced wait time	Access, cost	Expedited acces to Ortho, cost saving	NS
Orthopaedic triaging by podiatrists: a prospective study of patient satisfaction and service efficiency.	T Walsh, D Pilkington, E Wong, C Brown, G Mercer	2014	Prospective cohort design	IV	Australia	Pod	Ext scope	Ortho	Triage by surgeon, Pts seen by surgeon or Pod, Pod assesses, treats and orders investigations of Pts	Foot, ankle	49	NS	NS	Pod=241.6 days, Ortho 540 days	Satisfaction survey CSQ-8	Pts rate Pod excellent or good on quality, service wanted, met needs, recommend service, satisfaction and helped with specific problem	NS
The Design, Implementation, and Evaluation of a Physiotherapist-Led Clinic for Orthopedic Surveillance for Children with Cerebral Palsy (CP).	K Hurtubise, R Shanks, L Benard	2017	Evaluation	V	Canada	PT	Adv practice, or extended training of PT	Ortho	PT replace Ortho to monitor secondary impairments in children with CP	Cerebal palsy	VSQ=53 MOPC=50	NS	NS	Mean wait time decreased by 930 days	Compare PT and Ortho, VSQ no difference, MOPC no difference	VSQ no diff, MOPC no diff	NS
Evaluation of an Advanced-Practice Physical Therapist in a Specialty Shoulder Clinic: Diagnostic Agreement and Effect on Wait Times.	H Razmjou, S Robarts, D Kennedy, C McKnight, A MacLeod, R Holtby	2013	Prospective cohort	IV	Canada	PT	Advanced practice PT (APP)	Ortho	PT manages referral and triage for surgery, prescribes conservative mgt, and monitors post-surery	Shoulder	100	NS	NS	Wait time decreased	Diagnostic accuracy, wait time, Pt satisfaction	Agreement of diagnosis good or excellent (Kappa), PT wait time significantly shorter	NS
Initial assessment and follow-up by a physiotherapist of patients with back pain referred to a spinal clinic.	P Hourigan, C Weatherley	1994	Prospective case series	IV	England	PT	Experienced physio	Ortho	PT first contact then discussed case with Ortho	Spine	100	NS	NS	NS	Number of Ortho appointments avoided	24/100 need to be seen by surgeon, >50% could be managed solely by PT	NS
Physiotherapy first -- improving urogynaecology patient flow and clinical outcomes.	J Nucifora, M Bongers, Z Howard, A Jackman, K Corcoran, K Weir, Briffa	2018	Retrospective case series	IV	Australia	PT	Adv physio	Urogyn	Pts with condition responsive to PT were referred to PT for Ax and Mgt	Pelvic health, Uro-gyn	105	NS	NS	Wait time reduced by 218 days	APFQ, AQoL-6D, GROC	APFQ pre 33/40, post 20/40, AQoL-6D pre 0.8 post 0.85, GROC 15 improved by 1-2 points, 53 improved by 3-5 points	NS
Triage of knee pain by an Extended Scope Physiotherapist (ESP) in an orthopaedic clinic: A clinical audit.	K Ashmore, K Smart, G O'Toole, C Doody	2014	Retrospective case series	IV	Ireland	PT	Ext scope	Ortho	Ortho triaged Pts, PT conduct Ax, diagnose, develop Mgt plans	Knee	140	NS	NS	NS	Diagnostic accuracy, EQ-VAS, lower extremity functional scale (LEFS)	PT independently managed 53.9% cases, 88% agreement of diagnostic accuracy.	NS
Process to establish 11 primary contact allied health pathways in a public health service.	M Stute, N Moretto, M Raymer, M Banks, P Buttrum, S Sam, M Bhagwat, T Comans	2018	Descriptive	V	Australia	PT, Pod, Diet, SP, OT, Audiol	In-scope AHPs	Ortho, Neuro-surg and Neurol, Uro-gyn, ENT, Plastic surg	AHP conducted Ax and treatment of appropiate Pts	MSC, hands, voice, pelvic health, spine, shoulder, foot/ankle, hearing,	5824	NS	Waitlist reduced from 20446 in Sept 2014 to 12306 in Jun 2016	NS	Wait list, Pt throughput	Reduced wait list and increased throughput	NS
Evaluation of occupational therapy–led advanced practice hand therapy clinics for patients on surgical outpatient waiting lists at eight Australian public hospitals.	R Cox, S Laracy, C Glasgow, K Green, L Ross	2020	Prospective cohort design	IV	Australia	OT	Adv practice OT	Plastic surgeon	OT screened Pts, provided conservative Mgt with option of urgent surg consult, OT could discharge	Hand	1947	NS	Reduced by 37.2%	Wait time decreased for Pts not requiring surgical consultation	Safety, wait list length, global rating of change, satisfaction	<5% required Ax by surg, 2 complaints, 44 compliments, GROC varied with tendency of improvement, 90% Pts satis or V satis	NS
A team approach to musculo-skeletal disorders.	L Rymaszewski, S Sharma, P McGill, A Murdoch, S Freeman, T Loh	2005	Descriptive	V	England	PT, Pod	Specialist PT, in-scope Pod	Ortho + Rheum	Nurse triages under supervision of consultant, then referred to nurse, Pod or PT or consultant	Knee, ankle, foot, neck, back, hand, elbow, shoulder, hip	4568	NS	NS	Reduced wait time from 182 days in 1995 to 90 in 1999	Wait time, pt satisfaction, quality of care	Wait time reduced, high satisfaction, quality of care not reported	NS
Real-world outcomes of allied health professional-led clinic model for assessing and monitoring ocular melanocytic lesions.	A Karthikeyan, S Harthan, C Mallanaphy, N Kenawy	2021	Retrospective cohort study	IV	England	Opt	In-scope optometrist with specific training	Ophthal	Opt assess and monitors for naevomelanocytic lesions	Eye	825 Pts attend clinic, 72 Pt charts audited	One Pt reported a preference to see Opthalmologist	NS	NS	Diagnostic correlation, Pt satisf	98.6% agreement on diagnosis, 95-100% Pts satisfied	NS
Physiotherapy-led triage clinic for low back pain.	M Blackburn, S Cowan, B Cary, C Nall	2009	Retrospective cohort	IV	Australia	PT	Adv practice PT	Ortho	GP referral triaged by Ortho. Initial appt with PT to assess and formulate Mgt plan	Musculoskeletal, spinal	105	NS	NS	Reduced wait time	Wait time, surgery conversion rate, GP satisfaction	Wait time reduced, GP equally satisfied with Ortho and PT	NS
Development, implementation and evaluation of an advanced practice in continence and women's health physiotherapy model of care.	R Brennen, M Sherburn, A Rosamilia	2019	Cross sectional pre-post study	IV	Australia	PT	Exp PT with competency based training	Gyn, uro, uro-gynocology	Med specialist conduct triage, PT conducts Ax, requests and interprets Ix and refers to specialist or outpatient PT	Continence and women's health	233 at Monash + 35 at Barwon	NS	Monash wait list reduced by 484 (incl transfers). Barwon reduced by 15	Wait time reduced by 263 days over 10 month period.	Days on waitlist, Minutes waiting for appt, cost, satisfaction. Clinical Mgt and adverse events.	Wait time reduced, cost reduced, satisfaction 98-100% Monash: Cons manage + specialist rev - 35%, Cons manage only - 31%, Spec rev only - 20%, Discharged - 13%, Cons manage + GP - 1% Barwon: Cons manage only - 83%, Cons manage + specialist rev - 14%, Discharged - 3%	NS
Evaluation of an Optimized Scope Physiotherapist Role in Pediatric Orthopedic Clinic...Canadian Physiotherapy Association National Congress 2016 May 26-28 Victoria BC.	K Woods, K Taylor, C Publicover, J Hatchette	2016	Cross sectional pre-post study	IV	Canada	PT	NS	Paediatric Ortho	NS	Knee pain, idiopathic toe walking	NS	NS	NS	Wait time reduced by 118 days	Wait time	Wait time reduced by 118 days	NS
Substitution of doctors with physiotherapists in the management of common musculoskeletal disorders: a systematic review.	D Marks, T Comans, L Bisset, P Scuffham	2017	Systematic review	I	Australia	PT	Adv practice or extended scope PT	GP and specialist	Various	Various	Various total=4168. Most studies less than 100	NS	2 studies show significantly shorter wait time to see physio than doctor	NS	health outcomes, patient satisfaction, resource utlisation, cost, care processes	most outcomes inconclusive because of low quality of the studies,	NS
Who should see orthopaedic outpatients--physiotherapists or surgeons?	A Weale, G Bannister	1995	Opinion piece	V	England	PT	Ext scope PT with additional training	Ortho	Triaged by specialist, Pts seen by either PT or staff grade surgeon	Low back and neck, foot and ankle, shoulder except recurrent dislocations and anterior knee	PT n=221. Ortho n=95.	NS	NS	NS	Patient satisfaction, symptom relief, investigations and treatment were recorded	PT requested more radiography, injections comparable between PT and Ortho. Symptom relief by PT=74%, by Orhto 53%. Pt satisfaction same for both grps.
Initial single centre experiences of a radiographer advanced practitioner led nephrostomy exchange programme.	R Hoddes, A Hattab, A England	2020	Pre post case series	IV	England	Radiog	Exp radiographer with interventional experience	Radiol	Radiographers substituted for Radiologist to conduct exchange	Kidney	170	NS	NS	Reduced wait time by 18 days	Radiation dose, flouroscopy time, complications	No significant difference between radiographer and radiologist.	NS
A 6-month evaluation of a clinical specialist physiotherapist's role in a fracture clinic.	A Maloney, M Dolan, L Shinnick, M Murphy, L Wallace	2009	Cross sectional	IV	Ireland	PT	Ext scope PT (Specialist PT)	Ortho	Pt sees Ortho at initial appt, PT reviews all uncomplicated fracture	Fractures to upper and lower limbs	403	NS	NS	Wait time increased for review/xray. Decreased for review / plaster, and review/plaster/xray	Pt and Ortho satisfaction, % discharged from fracture clinic	Pts: 98% satis or v. satis, 54% discharged, Ortho: v satis/satis	NS
A framework for the development and implementation of an advanced practice role for physiotherapists that improves access and quality of care for patients.	S Robarts, D Kennedy, AM MacLeod, H Findlay, J Gollich	2008	Implementation and evaluation	IV	Canada	PT	Advanced practice PT (APP)	Ortho	APP triages incoming referral and reviews post-op Pts with hip/knee replacement	Hip and knee	123 pts answered stais survey	NS	NS	NS	Satisfaction	No difference between Ortho and APP	NS
A randomised controlled trial. Shifting boundaries of doctors and physiotherapists in orthopaedic outpatient departments.	G Daker-White, AJ Carr, G Woolhead, G Bannister, I Nelson, M Kammerling	1999	RCT	II	England	PT	Ext scope PT	Ortho	Pts randomised to PT or sub-specialist Ortho	Back/neck, upper and lower limb	Dr = 244, physio=237, total = 481	NS	NS	NS	Clinical outcomes, EQ5D, cost	No difference in clinical outcomes between PT and Ortho, PT ordered less test, xrays, and gave more advice, PT cheaper	NS
Outcomes of a physiotherapy-led pelvic health clinic.	Nucifora, Jennifer Howard, Zara Jackman, Amanda Bongers, Mischa Corcoran, Kristy Weir, Kelly A. Briffa, Kathy	2018	Retrospective audit	IV	Australia	PT	Experienced physio	Urogyn	Cat 3 Pts seen by lead PT, managed by senior PT, or expedited to Urogyn. Discharge by PT	Incontinence, pelvic organ prolapse	105	NS	NS	Wait time reduced by 218 days.	Wait time, clinical measures, Satisfaction of Pt and, Health Professional	Wait time reduced, 97% Pts were satisfied. Improved clinical outcomes. 53% Pts discharged by PT	NS
Reducing geriatric outpatient waiting times: Impact of an advanced health practitioner.	R Saxon, M Gray	2018	Cross sectional study	IV	Australia	Generic Health Practitioner (HP)	Advanced	Geri	Triage by Geri and HP. HP performed Ax, order tests and refer to other services.	Aged care, cognition and dementia	1514	NS	NS	Wait time reduced by 13 days.	Wait time, referral rate, new to review ratio	Wait time reduced. Referral rate decreased. New to review ratio reduced.	NS
Triage for Patients with Spinal Complaints: A Systematic Review of the Literature.	C McEvoy, L Wiles, S Bernhardsson, K Grimmer	2017	Systematic review	I	Australia	Non-medical health professional (PT and nurses)	Ext scope, Advanced training	Ortho	PT triage solo or in combination with Ortho	Spine	NS	NS	NS	Wait time decreased	Wait time, triage accuracy, Pt and Ortho satisfaction, cost	wait time reduced, accuracy range 30-95%, Ortho highly satisfied, 70-88& Pts were satisfied, improved pain scores	NS
A physiotherapy specialist clinic in paediatric orthopaedics: is it effective?	MV Belthur, J Clegg, A Strange	2003	Cohort study	III	England	PT	PT with specific training	Paediatric Ortho	Ortho screened GP referrals and directed approp Pts to PT.	All	1046	4 Pts preferred Ortho	NS	Wait time decreased by 67 weeks over three years	Wait time, Pt satisf, Cost	Wait time decreased, 90% Pts were satisfied, CEA showed cost saving with PT model	NS
Implementation of an extended scope of practice speech-language pathology allied health practitioner service: An evaluation of service impacts and outcomes.	M Seabrook, M Schwarz, E Ward, B Whitfield	2019	Prospective cohort	III	Australia	SP	Ext scope	ENT	ENT triage, SP clinic run concurrently with ENT, Pt flow decision made in collab with ENT	Voice, swallow	Pilot phase n=34, Implement phase n=123	NS	NS	Av wait time in pilot phase 636 days, imple Av wait time in imple phase 134 days.	Access to SP, adverse events	Access to Speech Path increased by 14%, no adverse events reported.	NS
Sonographer role extension and career development: a review of the evidence.	A Hart, AM Dixon	2008	Descriptive	IV	England	Sonographer	Ext scope sonographers	Radiol	Substitute for Radiol in minimally invasive and intervential diagnostic and therapeutic procedures	Various	NS	NS	Reduced wait	NS	Continuity of care, diagnostic accuracy	Improved continuity of care, improved serice provision, high accuracy and therapeutic efficacy	NS
Successfully reforming orthopaedic outpatients.	P Schoch, L Adair	2012	Descriptive	IV	Australia	PT and Pod	Senior PT and Pod	Ortho	Triage by PT, nurse or Ortho with access to Ortho for consultation if required	Spine, shoulder, knee and foot	75	NS	Waitlist reduced from 20446 in Sept 2014 to 12306 in Jun 2016	Wait time of 23 months reduced to <3 months over 5 years	Wait time for first outpatient appt	Wait time reduced	NS
The activities of a dietitian-led gastroenterology clinic using extended scope of practice.	D Ryan, F Pelly, E Purcell	2016	Cross sectional case series	IV	Australia	Diet	Ext scope	Gastro	Primary contact Diet screened, assessed and provided intervention, requested tests, colonoscopies and scans. Gastro retained Pt mgt	Upper, lower gastro-intestinal, anaemia	60	NS. One patient wanted to see Gastro not Diet	NS	NS	Satisfaction	High level of satisfaction	NS
Independent prescriber physiotherapist led balance clinic: the Southport and Ormskirk pathway	L Burrows, TH Lesser, AV Kasbekar, N Roland, M Billing	2017	Descriptive	IV	England	PT	In-scope PT	ENT	ENT and audiologist triage GP letter, physio and audiology assess and discharge to GP or refer to other service	Ear, dizziness	413	NS. One Pt specifically asked to see ENT	NS	NS	Onward referrals	NS	NS
Advanced practice physiotherapy-led triage in Irish orthopaedic and rheumatology services: national data audit.	O Fennelly, C Blake, O Fitzgerald, R Breen, J Ashton, A Brennan, A Caffrey, F Desmeules, C Cunningham	2018	Retrospective audit	IV	Ireland	PT	Adv Pract PT (APP), >5 yrs experience, MSc. PhD.	Ortho and Rheum	Either APP or Ortho triage GP referral, APP assesses, diagnoses, and refers to other services	Multiple orthopaedic and rheumatology conditions	13981	NS	NS	Reduced wait time	Wait time, autonomous APP decision,	Wait time reduced, increased independent assessment by APP	NS
Assessment of a direct referral hearing aid clinic.	H Zeitoun, C Lesshafft, PA Begg, DM East	1995	Ausit	IV	England	Aud	In-scope	Otol	Direct GP referral to Audiologist with review by Otol. Reviews ceased when no change in practice was determined	Ear, hearing	458	NS	NS	Wait time reduced	Diagnostic accuracy.	Audiogist accuracy equivalent to Oto.	NS
Biopsychosocial evaluation of a spinal triage service delivered by physiotherapists in collaboration with orthopaedic surgeons.	Breana Bath PhD thesis	2012	Prospective observational	III	Canada	PT	PT had advanced training	Ortho	Direct referral from GP or reassigned from Ortho waitlist, PT assess and provides recommendations for treatment or investigations	Low back	115	NS	NS	NS	Pain, function, QOL and satisfaction, diagnostic accuracy	No difference in pain, significant improvemtn in physical component of SF36, diagnostic accuracy equivalence PTs more likely to refer than Ortho, 66% satis or v satis	NS
Development of a physiotherapy-led balance clinic: the Aintree model.	AV Kasbekar, N Mullin, C Morrow, AM Youssef, T Kay, TH Lesser	2014	Cohort study	IV	England	PT and Aud	Specialised balance PT	ENT	GP referral triaged by Audiologist and directed to ENT or PT depending on need	Ears, balance	200	NS	NS	Reduced by 6 weeks	number of pts managed w/o referral to ENT, satisfaction	78% pts managed w/o referral, 39/41 gave full score for satisfaction	NS
Intermediate care pathways for musculoskeletal conditions--are they working?	A Hussenbux, D Morrissey, C Joseph, CM McClennan	2015	Systematic review	I	England	PT	PT with postgrad training	Ortho	GP refers directly to MSK clinical assessment treatment service to avoid referral to secondary care.	Any musculoskeletal condition	NS	NS	NS	Reduced by 45 weeks	Referral to secondary care, appropriateness of referral	22% reduction in referral to secondary care, all referrals were appropriate	NS
Patient satisfaction with physiotherapists is not inferior to surgeons in an arthroplasty review clinic: non-inferiority study of an expanded scope model of care.	M Murphy, J Radovanovic	2021	Non-inferiority comparison	III	Australia	PT	Adv practice PT (APP)	Ortho	Adv practice PT conducts review clinic post arthroplasty	Hip/knee arthroplasty	50	NS	NS	NS	Satisfaction using VSQ-9	Noninferiority of APP compared to Ortho was demonstrated	NS
